# Supplementary material for: Neurobeachin regulates receptor downscaling at GABAergic inhibitory synapses in a protein kinase A-dependent manner
Source: Commun Biol. 2024 Dec 12;7:1635. doi: 10.1038/s42003-024-07294-z (PMC11638247; doi:10.1038/s42003-024-07294-z)
Supplement: Supplementary file 3 — SupplementaI Data 1 [file 42003_2024_7294_MOESM3_ESM.xlsx]

## Sheet: Data Fig 1e
	Pearson coefficient [PC]
	VGAT-Gephyrin	Nbea-VGAT	Nbea-Gephyrin
	0.61	0.507	0.418
	0.537	0.385	0.441
	0.548	0.374	0.442
	0.443	0.442	0.511
	0.406	0.371	0.375
	0.607	0.404	0.408
	0.499	0.36	0.399
	0.749	0.342	0.444
	0.738	0.409	0.495
	0.416	0.527	0.309
	0.566	0.458	0.548
	0.398	0.518	0.377
	0.468	0.479	0.442
	0.631	0.418	0.481
	0.604	0.473	0.364
	0.508	0.424	0.358
	0.587	0.432	0.455
	0.676	0.633	0.391
	0.572	0.509	0.494
	0.515	0.679	0.385
	0.436	0.516	0.391
	0.617	0.5	0.46
	0.669	0.467	0.428
	0.502	0.696	0.376
	0.545	0.572	0.425
	0.581	0.427	0.397
	0.551	0.587	0.451
	0.533	0.592	0.475
	0.501	0.562	0.492
	0.572	0.713	0.435
	0.553	0.477	0.345
	0.56	0.46	0.444
	0.521	0.525	0.432
	0.536	0.48	0.469
	0.496	0.541	0.45
	0.664	0.53	0.42
	0.638	0.464	0.342
	0.58	0.471	0.401
	0.572	0.472	0.449
	0.586	0.478	0.364
	0.588	0.385	0.414

## Sheet: Data Fig 1f
	Pearson coefficient [PC]
	GABAAy2-Gephyrin	Nbea-GABAAy2	Nbea-Gephyrin
	0.446	0.379	0.466
	0.554	0.358	0.436
	0.579	0.434	0.455
	0.563	0.396	0.479
	0.619	0.414	0.507
	0.556	0.366	0.443
	0.506	0.271	0.408
	0.484	0.384	0.428
	0.468	0.419	0.486
	0.535	0.369	0.424
	0.578	0.335	0.39
	0.601	0.32	0.379
	0.569	0.342	0.349
	0.406	0.382	0.558
	0.404	0.362	0.474
	0.502	0.333	0.506
	0.419	0.359	0.573
	0.505	0.374	0.473
	0.399	0.376	0.514
	0.519	0.357	0.521
	0.477	0.376	0.559
	0.46	0.385	0.489
	0.507	0.44	0.372
	0.504	0.465	0.402
	0.521	0.361	0.343
	0.483	0.332	0.398
	0.484	0.25	0.379
	0.569	0.301	0.42
	0.619	0.297	0.408
	0.529	0.286	0.315
	0.582	0.276	0.329
	0.593	0.282	0.374
	0.544	0.335	0.378
	0.464	0.406	0.421
	0.517	0.308	0.333
	0.53	0.284	0.44
	0.527	0.486	0.629
	0.476	0.519	0.537

## Sheet: Data Figure 1h
		Synapses with Nbea [%]
		unstimulated	iLTP	GABA
		5.2858	5.30763	18.2711			Test for normal distribution
		7.38806	5.12093	8.25649			D'Agostino & Pearson test
		11.4597	12.8414	15.5782			K2	2.124	5.607	4.177
		10.3377	9.90871	17.2959			P value	0.3458	0.0606	0.1239
		4.51639	15.9639	9.69235			Passed normality test (alpha=0.05)?	Yes	Yes	Yes
		19.6298	5.84104	11.7385			P value summary	ns	ns	ns
		6.07267	4.84211	44.4087
		4.35304	4.8274	26.3285
		17.3926	19.2245	31.8853			Ordinary one way ANOVA
		17.5523	19.0646	16.9664			F	22.94
		16.1076	28.7972	11.518			P value	<0,0001
		11.046	23.0637	46.8404			P value summary	****
		7.14286	29.0715	21.9983			Significant diff. among means (P < 0.05)?	Yes
		21.9713	16.4129	42.4252			R squared	0.2962
		13.356	23.0792	17.4824
		11.5644	29.0592	23.1523			Dunnett's multiple comparisons test	Mean Diff,	95,00% CI of diff,	Below threshold?	Summary	Adjusted P Value
		8.8262	26.8521	29.1899			unstimulated vs. iLTP	-1.384	-7,033 to 4,264	No	ns	0.8074
		25.6482	18.9208	30.6615			unstimulated vs. GABA	-15.62	-21,27 to -9,971	Yes	****	<0,0001
		13.834	11.2122	62.9461
		42,58675*	17.8675	59.5337
		12.8541	13.5253	11.608
		9.62838	4.12999	8.30221
		12.9095	25.5958	15.948
		12.9365	9.44741	13.9514
		10.2901	25.2598	16.6377
		8.22593	7.47986	15.4088
		17.7633	4.58493	31.9849
		17.9975	10.3427	51.5294
		21.9006	3.394	20.7862
		15.3888	2.92463	30.5213
		11.6323	9.02458	67.4979
		10.1381	9.90587	43.1038
		7.95936	12.0137	36.3636
		14.2902	6.70983	11.7249
		6.19893	16.4798	44.5933
		5.72178	6.98174	41.4195
		8.05585
		20.6536
		19.0011
		4.73744
		12.9442
		*Excluded based on ROUT (Q=1%)

## Sheet: Data Suppl Figure 1b
		GABAAR cluster area [µm²]
		unstimulated	iLTP	GABA
		3.50624	3.71109	1.99736		Test for normal distribution
		3.07353	3.25873	1.64691		D'Agostino & Pearson test
		3.11568	4.51154	1.99318		K2	0.3393	4.174	0.681
		2.63025	3.48518	1.6371		P value	0.8439	0.1241	0.7114
		3.24313	3.38584	1.86709		Passed normality test (alpha=0.05)?	Yes	Yes	Yes
		3.35756	3.77535	2.22601		P value summary	ns	ns	ns
		2.6086	3.32039	2.35452
		1.88928	3.44222	1.93931				ANOVA summary
		2.01443	3.38824	1.86931
		2.2523	4.07985	2.01227		Ordinary one-way ANVOA
		2.29784	3.20836	1.87769		F	36.91
		3.20584	3.55696	1.74141		P value	<0,0001
		2.77614	2.75129	2.30173		P value summary	****
		2.62768	2.56555	1.69211		Significant diff. among means (P < 0.05)?	Yes
		2.38506	2.66811	1.94942		R squared	0.4971
		2.50778	2.54927	1.92634
		2.7042	2.60628	1.5736
		2.69599	2.39392	1.53165		Dunnett's multiple comparisons test	Mean Diff,	95,00% CI of diff,	Below threshold?	Summary	Adjusted P Value
		3.26766	2.95492	1.98145		unstimulated vs. iLTP	-0.3538	-0,6242 to -0,08335	Yes	**	0.0066
		2.73319	2.79138	2.30385		unstimulated vs. GABA	0.723	0,4458 to 1,000	Yes	****	<0,0001
		2.68481	2.84581	2.2454
		2.30883	2.69346	1.92325
		3.6755	2.82097	1.92715
		1.66216	2.47754	2.10015
		1.82504	3.1912	2.37234
		2.49821	2.93434	2.00608
		3.16954	2.55643	2.00484
		2.87087	2.28797	2.34142
			3.27792
			2.68788
			2.47519

## Sheet: Data Suppl Figure 1c
		synaptic area [µm²]
		unstimulated	iLTP	GABA
		0.468169	0.687765	0.323414		Test for normal distribution
		0.425649	0.602122	0.202199		D'Agostino & Pearson test
		0.505051	0.86152	0.300103		K2	0.705	2.031	0.983
		0.453896	0.781342	0.315085		P value	0.7029	0.3623	0.6117
		0.674223	0.664533	0.336091		Passed normality test (alpha=0.05)?	Yes	Yes	Yes
		0.649907	0.671716	0.389813		P value summary	ns	ns	ns
		0.566048	0.665939	0.411671
		0.354098	0.649209	0.290352				ANOVA summary
		0.315762	0.50781	0.289871
		0.420278	0.662219	0.38762		Ordinary one-way ANVOA
		0.474565	0.64951	0.310221		F	38.11
		0.780154	0.876966	0.247879		P value	<0,0001
		0.5968	0.61715	0.457703		P value summary	****
		0.600385	0.598846	0.2663		Significant diff. among means (P < 0.05)?	Yes
		0.473947	0.574713	0.340686		R squared	0.5051
		0.556137	0.52307	0.301714
		0.621836	0.614453	0.23196
		0.608818	0.490202	0.228755		Dunnett's multiple comparisons test	Mean Diff,	95,00% CI of diff,	Below threshold?	Summary	Adjusted P Value
		0.82241	0.780118	0.325309		unstimulated vs. iLTP	-0.1091	-0,1811 to -0,03701	Yes	**	0.0014
		0.505584	0.649953	0.477436		unstimulated vs. GABA	0.1899	0,1160 to 0,2637	Yes	****	<0,0001
		0.504136	0.626939	0.454971
		0.494646	0.58333	0.338302
		0.657441	0.694588	0.324416
		0.257069	0.578634	0.496879
		0.335984	0.80909	0.438856
		0.462707	0.595968	0.377023
		0.840659	0.552736	0.361361
		0.549426	0.469517	0.432763
			0.753793
			0.64288
			0.5244

## Sheet: Data Figure 2d
	Pearson coefficient [PC]
	mcherry	mTom-Gephyrin		Test for normal distribution
	0.356	0.489		Shapiro-Wilk test
	0.392	0.479		W	0.9731	0.9453
	0.465	0.573		P value	0.4474	0.0079
	0.477	0.697		Passed normality test (alpha=0.05)?	Yes	No
	0.249	0.569		P value summary	ns	**
	0.333	0.424
	0.098	0.665
	0.106	0.544
	0.479	0.536		Mann Whitney test
	0.314	0.719		P value	<0,0001
	0.381	0.792		Exact or approximate P value?	Exact
	0.362	0.762		P value summary	****
	0.124	0.591		Significantly different (P < 0.05)?	Yes
	0.203	0.678		One- or two-tailed P value?	Two-tailed
	0.314	0.704		Sum of ranks in column A,B	854,5 , 4399
	0.433	0.657		Mann-Whitney U	34.5
	0.259	0.719
	0.342	0.748
	0.258	0.782
	0.267	0.651
	0.35	0.777
	0.446	0.622
	0.381	0.715
	0.0084	0.737
	0.284	0.725
	0.264	0.812
	0.239	0.467
	0.208	0.632
	0.399	0.61
	0.328	0.554
	0.229	0.303
	0.068	0.54
	0.19	0.578
	0.258	0.613
	0.498	0.702
	0.219	0.541
	0.395	0.681
	0.379	0.726
	0.253	0.553
	0.267	0.707
		0.686
		0.62
		0.689
		0.699
		0.665
		0.665
		0.657
		0.778
		0.761
		0.472
		0.657
		0.738
		0.713
		0.702
		0.687
		0.636
		0.776
		0.747
		0.53
		0.798
		0.564
		0.716

## Sheet: Data Figure 3a
	Peptide		Intensity
	GPH 1	DAIVKVKEVHDELED	0.996555	0.99217
	GPH 2	VKEVHDELEDLPSPP	0.184153	0.103664
	GPH 3	DELEDLPSPPPPLSP	0.091763	0.075478
	GPH 4	LPSPPPPLSPPPTTS	0.112433	0.065769
	GPH 5	PPLSPPPTTSPHKQT	0.067961	0.06295
	GPH 6	PPTTSPHKQTEDKGV	0.060445	0.031005
	GPH 7	PHKQTEDKGVQCEEE	0.060758	0.017852
	GPH 8	EDKGVQCEEEEEEKK	0.061697	0.011588
	GPH 9	QCEEEEEEKKDSGVA	0.049483	0.031005
	GPH 10	EEEKKDSGVASTEDS	0.072033	0.056373
	GPH 11	DSGVASTEDSSSSHI	0.161917	0.066708
	GPH 12	STEDSSSSHITAAAL	0.073598	0.086126
	GPH 13	SSSHITAAALAAKIP	0.108362	0.111807
	GPH 14	TAAALAAKIPDSIIS	0.133104	0.135296
	GPH 15	AAKIPDSIISRGVQV	0.111807	0.101159
	GPH 16	DSIISRGVQVLPRDT	0.059505	0.060132
	GPH 17	RGVQVLPRDTASLST	0.057939	0.045099
	GPH 18	LPRDTASLSTTPSES	0.059505	0.034137
	GPH 19	ASLSTTPSESPRAQA	0.040714	0.031005
	GPH 20	TPSESPRAQATSRLS	0.072033	0.060132
	GPH 21	PRAQATSRLSTASCP	0.025994	0.025681
	GPH 22	TSRLSTASCPTPKQI	0.034137	0.023802
	GPH 23	TASCPTPKQIRRPDE	0.054807	0.036329
	GPH 24	TPKQIRRPDESKGVA	0.117444	0.093642
	GPH 25	RRPDESKGVASRVGS	0.143439	0.141873
	GPH 26	SKGVASRVGSLKARL	0.104917	0.066708
	GPH 27	SRVGSLKARLPSCSS	0.072659	0.059818
	GPH 28	LKARLPSCSSTYSVS	0.052928	0.032884
	GPH 29	PSCSSTYSVSEVQSR	0.058566	0.026934
	GPH 30	TYSVSEVQSRCSSKE	0.04917	0.017225
	GPH 31	EVQSRCSSKENILRA	0.058879	0.018165
	GPH 32	CSSKENILRASHSAV	0.050423	0.017225
	GPH 33	NILRASHSAVDITKV	0.022549	0.017538
	GPH 34	SHSAVDITKVARRHR	0.033511	0.052615
	GPH 35	DITKVARRHRMSPFP	0.047291	0.068901
	GPH 36	ARRHRMSPFPLTSMD	0.037269	0.059818
	GPH 37	MSPFPLTSMDKAFIT	0.060445	0.090197
	GPH 38	LTSMDKAFITVLEMT	0.786721	0.900407
	GPH 39	KAFITVLEMTPVLGT	0.129032	0.163796

## Sheet: Data Figure 3d
		Pearson coefficient [PC]
		Peptide 2	Peptide 19	Peptide 39
		0.399	0.507	0.33		Test for normal distribution
		0.472	0.592	0.567		Shapiro-Wilk test
		0.388	0.652	0.547		W	0.9544	0.9465	0.9595
		0.35	0.747	0.239		P value	0.4673	0.3439	0.5623
		0.542	0.87	0.286		Passed normality test (alpha=0.05)?	Yes	Yes	Yes
		0.54	0.672	0.407		P value summary	ns	ns	ns
		0.345	0.731	0.44
		0.165	0.83	0.45
		0.248	0.657	0.281
		0.234	0.726	0.358		Ordinary one-way ANOVA
		0.333	0.878	0.259		F	51.55
		0.368	0.614	0.421		P value	<0,0001
		0.625	0.889	0.344		P value summary	****
		0.561	0.836	0.549		Significant diff. among means (P < 0.05)?	Yes
		0.556	0.697	0.37		R squared	0.6563
		0.46	0.818	0.298
		0.607	0.669	0.194
		0.349	0.649	0.474		Dunnett's multiple comparisons test	Mean Diff,	95,00% CI of diff,	Below threshold?	Summary	Adjusted P Value
		0.254	0.837	0.306		Pept. 19 vs. Pept. 2	0.3197	0,2322 to 0,4073	Yes	****	<0,0001
						Pept. 19 vs. Pept. 39	0.3553	0,2678 to 0,4429	Yes	****	<0,0001

## Sheet: Data Fig 4b
		GABAAR cluster size
		Nbea +/+	Nbea +/-
		1.34269	1.52561			Test for normal distribution
		1.18859	1.47252			Shapiro-Wilk test
		1.53044	1.28475			W	0.945	0.9711
		1.07329	1.24006			P value	0.0665	0.4386
		1.27273	1.01028			Passed normality test (alpha=0.05)?	Yes	Yes
		1.22353	1.07456			P value summary	ns	ns
		1.02687	1.79237
		1.2586	1.28147
		0.9756	1.99521
		1.41753	1.53459			Unpaired t test
		1.25337	1.34624			P value	<0,0001
		0.588771	1.04357			P value summary	****
		0.542653	1.19515			Significantly different (P < 0.05)?	Yes
		0.725026	1.357			One- or two-tailed P value?	Two-tailed
		0.583794	1.19721			t, df	t=6,203, df=72
		0.790448	0.919001
		0.548988	1.12213
		0.725583	1.47846
		1.32988	1.85014
		0.919695	1.77158
		0.789316	1.53938
		0.770393	1.22138
		0.733593	1.73468
		1.04795	1.54615
		0.866788	1.56443
		0.579912	1.84451
		0.627111	1.96849
		0.94218	1.04573
		0.674897	1.22161
		0.729499	1.8332
		0.679815	1.41156
		1.19206	1.66765
		0.909091	1.95877
		0.963845	1.10997
		1.77045	1.65646
		0.699475	0.91664
		1.0872	0.741249

## Sheet: Data Fig 4c
		Average GABAAR signal intensity
		Nbea +/+	Nbea +/-
		3723.13	3706.39			Test for normal distribution
		4080.27	3311.7			Shapiro-Wilk test
		3709.1	3244.55			W	0.9558	0.9659
		4648.09	3499.22			P value	0.1482	0.3095
		3072.2	3429.79			Passed normality test (alpha=0.05)?	Yes	Yes
		4364.22	4187.72			P value summary	ns	ns
		3789.41	3067.7
		4165.46	2975.03
		3939.92	3389.5
		3104.44	2861.26			Unpaired t test
		4309.35	3078.67			P value	<0,0001
		3592.73	4441.29			P value summary	****
		3849.6	4087.76			Significantly different (P < 0.05)?	Yes
		5658.65	3535.59			One- or two-tailed P value?	Two-tailed
		4051.14	3785.87			t, df	t=5,820, df=72
		4454.27	4217.89
		2962.01	3116.03
		3633.88	3395.69
		4019.55	2951.18
		4599.59	3480.17
		4500.35	3369.42
		3285	3179.6
		4121.37	3387.93
		4821.24	2487.95
		3681.59	3671.73
		5600.52	3554.36
		5270.73	3050.7
		5695.21	3123.08
		5983.75	2286.95
		5325.95	3387.39
		5420.68	3613.23
		4282.71	4409.53
		5598.15	4133.78
		4188.84	3471.26
		6623.18	2997.92
		4750.85	3201.58
		3956.76	4086.75

[truncated: 14 more sheets: Data Fig 4d, Data Fig 4e, Data Fig 4f, Data Fig 4h, Data Figure 5b, Data Figure 5d, Data Figure 5e, Data Figure 5g, Data Figure 6b, Data Figure 6d, Data Figure 6e, Data Figure 6g, Data Figure 7b, Data Suppl Figure 4a+b]
